# Supplementary material for: Lycopene Maintains Mitochondrial Homeostasis to Counteract the Enterotoxicity of Deoxynivalenol
Source: Antioxidants (Basel). 2023 Nov 2;12(11):1958. doi: 10.3390/antiox12111958 (PMC10669674; doi:10.3390/antiox12111958)
Supplement: Supplementary file 1 [file antioxidants-12-01958-s001.zip]

Archive with 1 entries (1 files):
- antioxidants-2658253-supplementary.pdf
